# Supplementary material for: Genome-wide identification of Aux/IAA gene family in white clover (Trifolium repens L.) and functional verification of TrIAA18 under different abiotic stress
Source: BMC Plant Biol. 2024 Apr 29;24:346. doi: 10.1186/s12870-024-05034-3 (PMC11057079; doi:10.1186/s12870-024-05034-3)
Supplement: Supplementary file 1 — Additional file 1: Table S1. Information and physicochemical properties of the TrIAA genes. Table S2. Gene IDs and corresponding nomenclature in TrIAAs/AtIAAs/MtIAAs.Table S3. Prediction of cis-regulatory elements in promoter regions of TrIAAs. Table S4. Segmentally and tandemly duplicated TrIAA gene pairs. Table S5. Orthologous relationships of IAA genes between Trifolium repens and ten representative plants. Table S6. The specific primers of TrIAA genes for qRT-PCR. [file 12870_2024_5034_MOESM1_ESM.zip › Supplementary file/Table S1.xlsx]

## Sheet: Sheet1
Table S1. Information and physicochemical properties of the TrIAA genes
Gene name	Sequence ID	Chromosome	Protein Length (Amino acids)	Isoelectric point (PI)	Molecular weight (KDa)	Subcellular Location
Tr-IAA1	chr1.jg94.t1	1O	681	5.2	76.27	nucleus
Tr-IAA2	chr1.jg6661.t1	1O	212	10.08	24.07	chloroplast
Tr-IAA3	chr1.jg7016.t1	1O	261	8.55	29.09	nucleus
Tr-IAA4	chr1.jg11774.t1	1O	183	5.16	20.75	nucleus
Tr-IAA5	chr1.jg11807.t1	1O	183	5.16	20.8	nucleus
Tr-IAA6	chr1.jg13707.t1	1O	161	9.67	18.19	nucleus
Tr-IAA7	chr2.jg915.t1	2O	209	9.47	24.36	chloroplast
Tr-IAA8	chr2.jg4459.t1	2O	233	8.28	25.31	nucleus
Tr-IAA9	chr2.jg7109.t1	2O	280	6.75	31.03	nucleus
Tr-IAA10	chr3.jg202.t1	3O	135	5.39	15.2	nucleus
Tr-IAA11	chr3.jg1945.t1	3O	210	5.51	23.49	nucleus
Tr-IAA12	chr3.jg2111.t1	3O	181	6.19	20.72	nucleus
Tr-IAA13	chr3.jg8441.t1	3O	349	8.03	37.9	nucleus
Tr-IAA14	chr3.jg9165.t1	3O	282	9.15	31.62	nucleus
Tr-IAA15	chr3.jg11130.t1	3O	179	7.55	20.23	nucleus
Tr-IAA16	chr4.jg8628.t1	4O	171	6.5	19.13	nucleus
Tr-IAA17	chr4.jg11539.t1	4O	302	7.49	32.62	nucleus
Tr-IAA18	chr4.jg11643.t1	4O	302	7.49	32.66	nucleus
Tr-IAA19	chr5.jg1975.t1	5O	283	6.03	31.51	nucleus
Tr-IAA20	chr5.jg4669.t1	5O	175	5.54	19.68	chloroplast
Tr-IAA21	chr5.jg4698.t1	5O	174	5.39	19.57	chloroplast
Tr-IAA22	chr5.jg4719.t1	5O	348	7.62	38.31	nucleus
Tr-IAA23	chr5.jg7041.t1	5O	942	8.87	105.17	plasma membrane
Tr-IAA24	chr6.jg4884.t1	6O	325	5.9	35.41	nucleus
Tr-IAA25	chr8.jg3359.t1	8O	348	7.5	37.56	nucleus
Tr-IAA26	chr8.jg8475.t1	8O	181	6.19	20.74	nucleus
Tr-IAA27	chr9.jg1633.t1	1P	249	6.08	28.09	nucleus
Tr-IAA28	chr9.jg2372.t1	1P	184	7.65	20.53	nucleus
Tr-IAA29	chr9.jg2419.t1	1P	184	6.44	20.59	nucleus
Tr-IAA30	chr9.jg5419.t1	1P	204	6.02	23.09	nucleus
Tr-IAA31	chr9.jg5839.t1	1P	181	5.75	20.33	nucleus
Tr-IAA32	chr9.jg8556.t1	1P	197	5.7	22.28	nucleus
Tr-IAA33	chr10.jg2877.t1	2P	201	5.86	23.02	chloroplast
Tr-IAA34	chr10.jg4289.t1	2P	179	6.75	20.25	nucleus
Tr-IAA35	chr10.jg5498.t1	2P	249	8.25	28.08	nucleus
Tr-IAA36	chr11.jg4511.t1	3P	246	8.79	26.77	nucleus
Tr-IAA37	chr12.jg6462.t1	4P	224	8.31	25.03	nucleus
Tr-IAA38	chr13.jg2701.t1	5P	349	8.03	37.92	nucleus
Tr-IAA39	chr14.jg110.t1	6P	204	9.17	23.64	chloroplast
Tr-IAA40	chr14.jg1211.t1	6P	254	7.6	27.69	nucleus
Tr-IAA41	chr14.jg3468.t1	6P	243	9.1	26.89	nucleus
Tr-IAA42	chr14.jg4173.t1	6P	348	7.5	37.52	nucleus
Tr-IAA43	chr14.jg4443.t1	6P	326	7.57	35.83	nucleus
Tr-IAA44	chr15.jg3110.t1	7P	146	5.74	16.55	chloroplast
Tr-IAA45	chr15.jg5106.t1	7P	184	6.43	20.27	nucleus
Tr-IAA46	chr16.jg2796.t1	8P	348	8.44	38.28	nucleus
Tr-IAA47	chr16.jg5393.t1	8P	201	6.29	23.23	chloroplast
