# Supplementary material for: Genome-wide identification of Aux/IAA gene family in white clover (Trifolium repens L.) and functional verification of TrIAA18 under different abiotic stress
Source: BMC Plant Biol. 2024 Apr 29;24:346. doi: 10.1186/s12870-024-05034-3 (PMC11057079; doi:10.1186/s12870-024-05034-3)
Supplement: Supplementary file 1 — Additional file 1: Table S1. Information and physicochemical properties of the TrIAA genes. Table S2. Gene IDs and corresponding nomenclature in TrIAAs/AtIAAs/MtIAAs.Table S3. Prediction of cis-regulatory elements in promoter regions of TrIAAs. Table S4. Segmentally and tandemly duplicated TrIAA gene pairs. Table S5. Orthologous relationships of IAA genes between Trifolium repens and ten representative plants. Table S6. The specific primers of TrIAA genes for qRT-PCR. [file 12870_2024_5034_MOESM1_ESM.zip › Supplementary file/Table S2.xlsx]

## Sheet: Sheet1
Table S2 Gene IDs and corresponding nomenclature in TrIAAs/AtIAAs/MtIAAs
Gene Name	Gene ID		Gene Name	Gene ID		Gene Name	Gene ID
chr1.jg94.t1	Tr-IAA1		AT4G14560.1	At-IAA1		MTR_1g070520	Mt-IAA1
chr1.jg7016.t1	Tr-IAA2		AT3G23030.2	At-IAA2		MTR_1g070830	Mt-IAA2
chr1.jg6661.t1	Tr-IAA3		AT1G04240.2	At-IAA3		MTR_1g080860	Mt-IAA3
chr1.jg11774.t1	Tr-IAA4		AT5G43700.1	At-IAA4		MTR_1g085750	Mt-IAA4
chr1.jg11807.t1	Tr-IAA5		AT1G15580.1	At-IAA5		MTR_1g093240	Mt-IAA5
chr1.jg13707.t1	Tr-IAA6		AT1G52830.1	At-IAA6		MTR_1g109510	Mt-IAA6
chr2.jg915.t1	Tr-IAA7		AT3G23050.1	At-IAA7		MTR_2g100780	Mt-IAA7
chr2.jg7109.t1	Tr-IAA8		AT2G22670.4	At-IAA8		MTR_2g101500	Mt-IAA8
chr2.jg4459.t1	Tr-IAA9		AT5G65670.1	At-IAA9		MTR_2g102490	Mt-IAA9
chr3.jg202.t1	Tr-IAA10		AT1G04100.1	At-IAA10		MTR_4g011880	Mt-IAA10
chr3.jg1945.t1	Tr-IAA11		AT4G28640.2	At-IAA11		MTR_4g115075	Mt-IAA11
chr3.jg2111.t1	Tr-IAA12		AT1G04550.2	At-IAA12		MTR_4g124300	Mt-IAA12
chr3.jg8441.t1	Tr-IAA13		AT2G33310.2	At-IAA13		MTR_4g128070	Mt-IAA13
chr3.jg9165.t1	Tr-IAA14		AT4G14550.2	At-IAA14		MTR_5g030710	Mt-IAA14
chr3.jg11130.t1	Tr-IAA15		AT1G80390.1	At-IAA15		MTR_7g096090	Mt-IAA15
chr4.jg8628.t1	Tr-IAA16		AT3G04730.1	At-IAA16		MTR_7g110790	Mt-IAA16
chr4.jg11539.t1	Tr-IAA17		AT1G04250.1	At-IAA17		MTR_8g067530	Mt-IAA17
chr4.jg11643.t1	Tr-IAA18		AT1G51950.1	At-IAA18		MTR_8g103030	Mt-IAA18
chr5.jg1975.t1	Tr-IAA19		AT3G15540.1	At-IAA19
chr5.jg4669.t1	Tr-IAA20		AT2G46990.1	At-IAA20
chr5.jg4698.t1	Tr-IAA21		AT3G16500.1	At-IAA26
chr5.jg4719.t1	Tr-IAA22		AT4G29080.1	At-IAA27
chr5.jg7041.t1	Tr-IAA23		AT5G25890.1	At-IAA28
chr6.jg4884.t1	Tr-IAA24		AT4G32280.1	At-IAA29
chr8.jg3359.t1	Tr-IAA25		AT3G62100.1	At-IAA30
chr8.jg8475.t1	Tr-IAA26		AT3G17600.1	At-IAA31
chr9.jg1633.t1	Tr-IAA27		AT2G01200.1	At-IAA32
chr9.jg2372.t1	Tr-IAA28		AT5G57420.1	At-IAA33
chr9.jg2419.t1	Tr-IAA29		AT1G15050.1	At-IAA34
chr9.jg5419.t1	Tr-IAA30
chr9.jg5839.t1	Tr-IAA31
chr9.jg8556.t1	Tr-IAA32
chr10.jg2877.t1	Tr-IAA33
chr10.jg4289.t1	Tr-IAA34
chr10.jg5498.t1	Tr-IAA35
chr11.jg4511.t1	Tr-IAA36
chr12.jg6462.t1	Tr-IAA37
chr13.jg2701.t1	Tr-IAA38
chr14.jg110.t1	Tr-IAA39
chr14.jg1211.t1	Tr-IAA40
chr14.jg3468.t1	Tr-IAA41
chr14.jg4173.t1	Tr-IAA42
chr14.jg4443.t1	Tr-IAA43
chr15.jg3110.t1	Tr-IAA44
chr15.jg5106.t1	Tr-IAA45
chr16.jg2796.t1	Tr-IAA46
chr16.jg5393.t1	Tr-IAA47
