# Supplementary material for: Genome-wide identification of Aux/IAA gene family in white clover (Trifolium repens L.) and functional verification of TrIAA18 under different abiotic stress
Source: BMC Plant Biol. 2024 Apr 29;24:346. doi: 10.1186/s12870-024-05034-3 (PMC11057079; doi:10.1186/s12870-024-05034-3)
Supplement: Supplementary file 1 — Additional file 1: Table S1. Information and physicochemical properties of the TrIAA genes. Table S2. Gene IDs and corresponding nomenclature in TrIAAs/AtIAAs/MtIAAs.Table S3. Prediction of cis-regulatory elements in promoter regions of TrIAAs. Table S4. Segmentally and tandemly duplicated TrIAA gene pairs. Table S5. Orthologous relationships of IAA genes between Trifolium repens and ten representative plants. Table S6. The specific primers of TrIAA genes for qRT-PCR. [file 12870_2024_5034_MOESM1_ESM.zip › Supplementary file/Table S3.xlsx]

## Sheet: 启动子元件
Table S3. Prediction of cis-regulatory elements in promoter regions of TrIAAs
Gene Name	Starting Point	Ending Point	Element Name	Function Description
TrIAA1	34	54	GARE-motif	gibberellin-responsive element
TrIAA1	669	689	AuxRR-core	cis-acting regulatory element involved in auxin responsiveness
TrIAA1	920	940	AuxRR-core	cis-acting regulatory element involved in auxin responsiveness
TrIAA1	223	243	TCCC_motif	light responsive element
TrIAA1	642	662	ARE	cis-acting regulatory element essential for the anaerobic induction
TrIAA1	1706	1726	ARE	cis-acting regulatory element essential for the anaerobic induction
TrIAA1	1723	1743	ARE	cis-acting regulatory element essential for the anaerobic induction
TrIAA1	990	1010	TCA-element	cis-acting element involved in salicylic acid responsiveness
TrIAA1	397	417	O2-site	cis-acting regulatory element involved in zein metabolism regulation
TrIAA2	417	437	ARE	cis-acting regulatory element essential for the anaerobic induction
TrIAA2	1942	1962	ARE	cis-acting regulatory element essential for the anaerobic induction
TrIAA2	1733	1753	TATC-box	cis-acting element involved in gibberellin-responsiveness
TrIAA2	360	380	LTR	cis-acting element involved in low-temperature responsiveness
TrIAA2	1726	1746	TGACG-motif	cis-acting regulatory element involved in the MeJA-responsiveness
TrIAA2	426	446	O2-site	cis-acting regulatory element involved in zein metabolism regulation
TrIAA2	1720	1740	O2-site	cis-acting regulatory element involved in zein metabolism regulation
TrIAA2	1924	1944	TCCC_motif	light responsive element
TrIAA2	1606	1626	ABRE	cis-acting element involved in the abscisic acid responsiveness
TrIAA2	1776	1796	ABRE	cis-acting element involved in the abscisic acid responsiveness
TrIAA2	1778	1798	ABRE	cis-acting element involved in the abscisic acid responsiveness
TrIAA2	1779	1799	ABRE	cis-acting element involved in the abscisic acid responsiveness
TrIAA2	1911	1931	ABRE	cis-acting element involved in the abscisic acid responsiveness
TrIAA2	1776	1796	G-box	cis-acting regulatory element involved in light responsiveness
TrIAA2	1778	1798	G-box	cis-acting regulatory element involved in light responsiveness
TrIAA2	1878	1898	TCCC_motif	light responsive element
TrIAA2	1605	1625	G-box	cis-acting regulatory element involved in light responsiveness
TrIAA2	1778	1798	G-box	cis-acting regulatory element involved in light responsiveness
TrIAA2	1910	1930	G-box	cis-acting regulatory element involved in light responsiveness
TrIAA2	1726	1746	TGACG-motif	cis-acting regulatory element involved in the MeJA-responsiveness
TrIAA3	513	533	G-box	cis-acting regulatory element involved in light responsiveness
TrIAA3	647	667	G-box	cis-acting regulatory element involved in light responsiveness
TrIAA3	1299	1319	O2-site	cis-acting regulatory element involved in zein metabolism regulation
TrIAA3	1961	1981	TCA-element	cis-acting element involved in salicylic acid responsiveness
TrIAA3	513	533	ABRE	cis-acting element involved in the abscisic acid responsiveness
TrIAA3	514	534	ABRE	cis-acting element involved in the abscisic acid responsiveness
TrIAA3	648	668	ABRE	cis-acting element involved in the abscisic acid responsiveness
TrIAA3	513	533	G-box	cis-acting regulatory element involved in light responsiveness
TrIAA3	1240	1260	TCCC_motif	light responsive element
TrIAA3	127	147	LTR	cis-acting element involved in low-temperature responsiveness
TrIAA3	1159	1179	LTR	cis-acting element involved in low-temperature responsiveness
TrIAA3	1227	1247	LTR	cis-acting element involved in low-temperature responsiveness
TrIAA3	1705	1725	LTR	cis-acting element involved in low-temperature responsiveness
TrIAA3	1013	1033	ARE	cis-acting regulatory element essential for the anaerobic induction
TrIAA3	1144	1164	ARE	cis-acting regulatory element essential for the anaerobic induction
TrIAA3	1545	1565	ARE	cis-acting regulatory element essential for the anaerobic induction
TrIAA3	1678	1698	ARE	cis-acting regulatory element essential for the anaerobic induction
TrIAA4	1410	1430	TGACG-motif	cis-acting regulatory element involved in the MeJA-responsiveness
TrIAA4	1640	1660	TCCC_motif	light responsive element
TrIAA4	52	72	TCA-element	cis-acting element involved in salicylic acid responsiveness
TrIAA4	636	656	TCA-element	cis-acting element involved in salicylic acid responsiveness
TrIAA4	1782	1802	O2-site	cis-acting regulatory element involved in zein metabolism regulation
TrIAA4	324	344	GARE-motif	gibberellin-responsive element
TrIAA4	740	760	ACE	cis-acting element involved in light responsiveness
TrIAA4	366	386	TCCC_motif	light responsive element
TrIAA4	253	273	TGACG-motif	cis-acting regulatory element involved in the MeJA-responsiveness
TrIAA4	1410	1430	TGACG-motif	cis-acting regulatory element involved in the MeJA-responsiveness
TrIAA4	1379	1399	LTR	cis-acting element involved in low-temperature responsiveness
TrIAA4	1311	1331	ARE	cis-acting regulatory element essential for the anaerobic induction
TrIAA4	994	1014	MRE	MYB binding site involved in light responsiveness
TrIAA4	1062	1082	MRE	MYB binding site involved in light responsiveness
TrIAA4	253	273	TGACG-motif	cis-acting regulatory element involved in the MeJA-responsiveness
TrIAA5	280	300	TGACG-motif	cis-acting regulatory element involved in the MeJA-responsiveness
TrIAA5	75	95	TCA-element	cis-acting element involved in salicylic acid responsiveness
TrIAA5	663	683	TCA-element	cis-acting element involved in salicylic acid responsiveness
TrIAA5	1785	1805	O2-site	cis-acting regulatory element involved in zein metabolism regulation
TrIAA5	280	300	TGACG-motif	cis-acting regulatory element involved in the MeJA-responsiveness
TrIAA5	1267	1287	ARE	cis-acting regulatory element essential for the anaerobic induction
TrIAA5	351	371	GARE-motif	gibberellin-responsive element
TrIAA5	393	413	TCCC_motif	light responsive element
TrIAA5	767	787	ACE	cis-acting element involved in light responsiveness
TrIAA6	1660	1680	TCA-element	cis-acting element involved in salicylic acid responsiveness
TrIAA6	700	720	ABRE	cis-acting element involved in the abscisic acid responsiveness
TrIAA6	703	723	ABRE	cis-acting element involved in the abscisic acid responsiveness
TrIAA6	702	722	G-box	cis-acting regulatory element involved in light responsiveness
TrIAA6	403	423	CAT-box	cis-acting regulatory element related to meristem expression
TrIAA6	1350	1370	CAT-box	cis-acting regulatory element related to meristem expression
TrIAA6	155	175	GARE-motif	gibberellin-responsive element
TrIAA6	1508	1528	ACE	cis-acting element involved in light responsiveness
TrIAA6	1681	1701	TCCC_motif	light responsive element
TrIAA6	1068	1088	MRE	MYB binding site involved in light responsiveness
TrIAA6	1458	1478	MRE	MYB binding site involved in light responsiveness
TrIAA7	343	363	TCCC_motif	light responsive element
TrIAA7	298	318	ARE	cis-acting regulatory element essential for the anaerobic induction
TrIAA7	543	563	G-box	cis-acting regulatory element involved in light responsiveness
TrIAA7	1683	1703	CAT-box	cis-acting regulatory element related to meristem expression
TrIAA7	543	563	ABRE	cis-acting element involved in the abscisic acid responsiveness
TrIAA7	544	564	ABRE	cis-acting element involved in the abscisic acid responsiveness
TrIAA7	927	947	ABRE	cis-acting element involved in the abscisic acid responsiveness
TrIAA7	690	710	MBS	MYB binding site involved in drought-inducibility
TrIAA7	110	130	O2-site	cis-acting regulatory element involved in zein metabolism regulation
TrIAA7	742	762	circadian	cis-acting regulatory element involved in circadian control
TrIAA7	543	563	G-box	cis-acting regulatory element involved in light responsiveness
TrIAA7	926	946	G-box	cis-acting regulatory element involved in light responsiveness
TrIAA8	1527	1547	LTR	cis-acting element involved in low-temperature responsiveness
TrIAA8	1003	1023	G-box	cis-acting regulatory element involved in light responsiveness
TrIAA8	1297	1317	G-box	cis-acting regulatory element involved in light responsiveness
TrIAA8	1153	1173	O2-site	cis-acting regulatory element involved in zein metabolism regulation
TrIAA8	297	317	TCA-element	cis-acting element involved in salicylic acid responsiveness
TrIAA8	394	414	TCA-element	cis-acting element involved in salicylic acid responsiveness
TrIAA9	996	1016	TCCC_motif	light responsive element
TrIAA9	1551	1571	RY-element	cis-acting regulatory element involved in seed-specific regulation
TrIAA9	526	546	TGACG-motif	cis-acting regulatory element involved in the MeJA-responsiveness
TrIAA9	477	497	G-box	cis-acting regulatory element involved in light responsiveness
TrIAA9	489	509	G-box	cis-acting regulatory element involved in light responsiveness
TrIAA9	1709	1729	G-box	cis-acting regulatory element involved in light responsiveness
TrIAA9	1191	1211	TC-rich repeats	cis-acting element involved in defense and stress responsiveness
TrIAA9	387	407	MRE	MYB binding site involved in light responsiveness
TrIAA9	407	427	MRE	MYB binding site involved in light responsiveness
TrIAA9	435	455	MRE	MYB binding site involved in light responsiveness
TrIAA9	645	665	MRE	MYB binding site involved in light responsiveness
TrIAA9	879	899	MRE	MYB binding site involved in light responsiveness
TrIAA9	526	546	TGACG-motif	cis-acting regulatory element involved in the MeJA-responsiveness
TrIAA9	643	663	TCCC_motif	light responsive element
TrIAA9	882	902	TCCC_motif	light responsive element
TrIAA9	1680	1700	TCCC_motif	light responsive element
TrIAA9	487	507	ACE	cis-acting element involved in light responsiveness
TrIAA9	533	553	AuxRR-core	cis-acting regulatory element involved in auxin responsiveness
TrIAA9	205	225	TCCC_motif	light responsive element
TrIAA9	1723	1743	MBS	MYB binding site involved in drought-inducibility
TrIAA9	1205	1225	CAT-box	cis-acting regulatory element related to meristem expression
TrIAA9	1546	1566	CAT-box	cis-acting regulatory element related to meristem expression
TrIAA9	477	497	G-box	cis-acting regulatory element involved in light responsiveness
TrIAA9	488	508	G-box	cis-acting regulatory element involved in light responsiveness
TrIAA9	489	509	G-box	cis-acting regulatory element involved in light responsiveness
TrIAA9	1707	1727	G-box	cis-acting regulatory element involved in light responsiveness
TrIAA9	1709	1729	G-box	cis-acting regulatory element involved in light responsiveness
TrIAA9	477	497	ABRE	cis-acting element involved in the abscisic acid responsiveness
TrIAA9	478	498	ABRE	cis-acting element involved in the abscisic acid responsiveness
TrIAA9	487	507	ABRE	cis-acting element involved in the abscisic acid responsiveness
TrIAA9	489	509	ABRE	cis-acting element involved in the abscisic acid responsiveness
TrIAA9	490	510	ABRE	cis-acting element involved in the abscisic acid responsiveness
TrIAA9	1707	1727	ABRE	cis-acting element involved in the abscisic acid responsiveness
TrIAA9	1709	1729	ABRE	cis-acting element involved in the abscisic acid responsiveness
TrIAA9	1710	1730	ABRE	cis-acting element involved in the abscisic acid responsiveness
TrIAA10	231	251	TGACG-motif	cis-acting regulatory element involved in the MeJA-responsiveness
TrIAA10	1335	1355	TGACG-motif	cis-acting regulatory element involved in the MeJA-responsiveness
TrIAA10	956	976	LTR	cis-acting element involved in low-temperature responsiveness
TrIAA10	826	846	ARE	cis-acting regulatory element essential for the anaerobic induction
TrIAA10	1022	1042	ARE	cis-acting regulatory element essential for the anaerobic induction
TrIAA10	52	72	G-box	cis-acting regulatory element involved in light responsiveness
TrIAA10	439	459	G-box	cis-acting regulatory element involved in light responsiveness
TrIAA10	53	73	ABRE	cis-acting element involved in the abscisic acid responsiveness
TrIAA10	426	446	TGA-element	auxin-responsive element
TrIAA10	1225	1245	TGA-element	auxin-responsive element
TrIAA10	231	251	TGACG-motif	cis-acting regulatory element involved in the MeJA-responsiveness
TrIAA10	1335	1355	TGACG-motif	cis-acting regulatory element involved in the MeJA-responsiveness
TrIAA10	1583	1603	TC-rich repeats	cis-acting element involved in defense and stress responsiveness
TrIAA10	1382	1402	MRE	MYB binding site involved in light responsiveness
TrIAA11	954	974	TGACG-motif	cis-acting regulatory element involved in the MeJA-responsiveness
TrIAA11	1201	1221	TGACG-motif	cis-acting regulatory element involved in the MeJA-responsiveness
TrIAA11	803	823	G-box	cis-acting regulatory element involved in light responsiveness
TrIAA11	1036	1056	ARE	cis-acting regulatory element essential for the anaerobic induction
TrIAA11	1064	1084	ARE	cis-acting regulatory element essential for the anaerobic induction
TrIAA11	1136	1156	ARE	cis-acting regulatory element essential for the anaerobic induction
TrIAA11	954	974	TGACG-motif	cis-acting regulatory element involved in the MeJA-responsiveness
TrIAA11	1201	1221	TGACG-motif	cis-acting regulatory element involved in the MeJA-responsiveness
TrIAA11	1785	1805	ACE	cis-acting element involved in light responsiveness
TrIAA11	944	964	O2-site	cis-acting regulatory element involved in zein metabolism regulation
TrIAA11	1101	1121	TCA-element	cis-acting element involved in salicylic acid responsiveness
TrIAA11	911	931	CAT-box	cis-acting regulatory element related to meristem expression
TrIAA11	804	824	ABRE	cis-acting element involved in the abscisic acid responsiveness
TrIAA12	152	172	MBSI	MYB binding site involved in flavonoid biosynthetic genes regulation
TrIAA12	553	573	TGACG-motif	cis-acting regulatory element involved in the MeJA-responsiveness
TrIAA12	1491	1511	TGACG-motif	cis-acting regulatory element involved in the MeJA-responsiveness
TrIAA12	380	400	circadian	cis-acting regulatory element involved in circadian control
TrIAA12	1509	1529	MRE	MYB binding site involved in light responsiveness
TrIAA12	1947	1967	MRE	MYB binding site involved in light responsiveness
TrIAA12	553	573	TGACG-motif	cis-acting regulatory element involved in the MeJA-responsiveness
TrIAA12	1491	1511	TGACG-motif	cis-acting regulatory element involved in the MeJA-responsiveness
TrIAA12	176	196	ARE	cis-acting regulatory element essential for the anaerobic induction
TrIAA12	567	587	ARE	cis-acting regulatory element essential for the anaerobic induction
TrIAA12	885	905	ARE	cis-acting regulatory element essential for the anaerobic induction
TrIAA12	936	956	ARE	cis-acting regulatory element essential for the anaerobic induction
TrIAA12	979	999	ARE	cis-acting regulatory element essential for the anaerobic induction
TrIAA12	32	52	TCCC_motif	light responsive element
TrIAA12	64	84	TCCC_motif	light responsive element
TrIAA12	136	156	TCCC_motif	light responsive element
TrIAA12	151	171	TCCC_motif	light responsive element
TrIAA12	656	676	TCCC_motif	light responsive element
TrIAA12	1917	1937	TCCC_motif	light responsive element
TrIAA12	155	175	TCA-element	cis-acting element involved in salicylic acid responsiveness
TrIAA13	1062	1082	TGACG-motif	cis-acting regulatory element involved in the MeJA-responsiveness
TrIAA13	444	464	MRE	MYB binding site involved in light responsiveness
TrIAA13	1131	1151	TGA-element	auxin-responsive element
TrIAA13	1716	1736	RY-element	cis-acting regulatory element involved in seed-specific regulation
TrIAA13	1720	1740	RY-element	cis-acting regulatory element involved in seed-specific regulation
TrIAA13	1105	1125	O2-site	cis-acting regulatory element involved in zein metabolism regulation
TrIAA13	1652	1672	MBS	MYB binding site involved in drought-inducibility
TrIAA13	56	76	ARE	cis-acting regulatory element essential for the anaerobic induction
TrIAA13	664	684	ARE	cis-acting regulatory element essential for the anaerobic induction
TrIAA13	872	892	ARE	cis-acting regulatory element essential for the anaerobic induction
TrIAA13	1191	1211	ARE	cis-acting regulatory element essential for the anaerobic induction
TrIAA13	1239	1259	ARE	cis-acting regulatory element essential for the anaerobic induction
TrIAA13	1986	2006	ARE	cis-acting regulatory element essential for the anaerobic induction
TrIAA13	625	645	LTR	cis-acting element involved in low-temperature responsiveness
TrIAA13	632	652	LTR	cis-acting element involved in low-temperature responsiveness
TrIAA13	1062	1082	TGACG-motif	cis-acting regulatory element involved in the MeJA-responsiveness
TrIAA13	1186	1206	GARE-motif	gibberellin-responsive element
TrIAA13	1262	1282	GARE-motif	gibberellin-responsive element
TrIAA13	375	395	TCCC_motif	light responsive element
TrIAA14	1991	2011	O2-site	cis-acting regulatory element involved in zein metabolism regulation
TrIAA14	578	598	G-box	cis-acting regulatory element involved in light responsiveness
TrIAA14	579	599	ABRE	cis-acting element involved in the abscisic acid responsiveness
TrIAA14	1975	1995	ABRE	cis-acting element involved in the abscisic acid responsiveness
TrIAA14	543	563	ARE	cis-acting regulatory element essential for the anaerobic induction
TrIAA14	1070	1090	TCCC_motif	light responsive element
TrIAA14	1071	1091	TCCC_motif	light responsive element
TrIAA14	1747	1767	TCCC_motif	light responsive element
TrIAA14	1748	1768	TCCC_motif	light responsive element
TrIAA14	1845	1865	TCCC_motif	light responsive element
TrIAA14	1792	1812	MRE	MYB binding site involved in light responsiveness
TrIAA15	614	634	TGA-element	auxin-responsive element
TrIAA15	1708	1728	MSA-like	cis-acting element involved in cell cycle regulation
TrIAA15	1797	1817	GARE-motif	gibberellin-responsive element
TrIAA15	945	965	RY-element	cis-acting regulatory element involved in seed-specific regulation
TrIAA15	949	969	RY-element	cis-acting regulatory element involved in seed-specific regulation
TrIAA15	1497	1517	circadian	cis-acting regulatory element involved in circadian control
TrIAA15	622	642	TCCC_motif	light responsive element
TrIAA15	623	643	TCCC_motif	light responsive element
TrIAA15	1226	1246	TCCC_motif	light responsive element
TrIAA15	1227	1247	TCCC_motif	light responsive element
TrIAA15	1450	1470	GARE-motif	gibberellin-responsive element
TrIAA15	1303	1323	MBS	MYB binding site involved in drought-inducibility
TrIAA15	1695	1715	O2-site	cis-acting regulatory element involved in zein metabolism regulation
TrIAA15	1103	1123	ABRE	cis-acting element involved in the abscisic acid responsiveness
TrIAA15	1259	1279	ABRE	cis-acting element involved in the abscisic acid responsiveness
TrIAA15	1102	1122	G-box	cis-acting regulatory element involved in light responsiveness
TrIAA15	1258	1278	G-box	cis-acting regulatory element involved in light responsiveness
TrIAA16	35	55	TCCC_motif	light responsive element
TrIAA16	753	773	TGACG-motif	cis-acting regulatory element involved in the MeJA-responsiveness
TrIAA16	525	545	LTR	cis-acting element involved in low-temperature responsiveness
TrIAA16	1017	1037	ARE	cis-acting regulatory element essential for the anaerobic induction
TrIAA16	203	223	CAT-box	cis-acting regulatory element related to meristem expression
TrIAA16	641	661	G-box	cis-acting regulatory element involved in light responsiveness
TrIAA16	641	661	ABRE	cis-acting element involved in the abscisic acid responsiveness
TrIAA16	1438	1458	MBS	MYB binding site involved in drought-inducibility
TrIAA16	1599	1619	MBS	MYB binding site involved in drought-inducibility
TrIAA16	753	773	TGACG-motif	cis-acting regulatory element involved in the MeJA-responsiveness
TrIAA17	816	836	GARE-motif	gibberellin-responsive element
TrIAA17	536	556	TCCC_motif	light responsive element
TrIAA17	537	557	TCCC_motif	light responsive element
TrIAA17	1145	1165	TCCC_motif	light responsive element
TrIAA17	1060	1080	ARE	cis-acting regulatory element essential for the anaerobic induction
TrIAA17	1360	1380	ARE	cis-acting regulatory element essential for the anaerobic induction
TrIAA17	168	188	LTR	cis-acting element involved in low-temperature responsiveness
TrIAA17	446	466	LTR	cis-acting element involved in low-temperature responsiveness
TrIAA17	709	729	G-box	cis-acting regulatory element involved in light responsiveness
TrIAA17	472	492	TCCC_motif	light responsive element
TrIAA17	185	205	CAT-box	cis-acting regulatory element related to meristem expression
TrIAA17	582	602	ABRE	cis-acting element involved in the abscisic acid responsiveness
TrIAA17	710	730	ABRE	cis-acting element involved in the abscisic acid responsiveness
TrIAA17	352	372	TCA-element	cis-acting element involved in salicylic acid responsiveness
TrIAA17	1628	1648	TCA-element	cis-acting element involved in salicylic acid responsiveness
TrIAA17	671	691	MBS	MYB binding site involved in drought-inducibility
TrIAA17	171	191	GC-motif	enhancer-like element involved in anoxic specific inducibility
TrIAA17	1152	1172	MRE	MYB binding site involved in light responsiveness
TrIAA17	582	602	G-box	cis-acting regulatory element involved in light responsiveness
TrIAA18	318	338	TCA-element	cis-acting element involved in salicylic acid responsiveness
TrIAA18	479	499	CAT-box	cis-acting regulatory element related to meristem expression
TrIAA18	438	458	TCCC_motif	light responsive element
TrIAA18	1016	1036	ARE	cis-acting regulatory element essential for the anaerobic induction
TrIAA18	1266	1286	ARE	cis-acting regulatory element essential for the anaerobic induction
TrIAA18	1380	1400	ARE	cis-acting regulatory element essential for the anaerobic induction
TrIAA18	1505	1525	ARE	cis-acting regulatory element essential for the anaerobic induction
TrIAA18	405	425	LTR	cis-acting element involved in low-temperature responsiveness
TrIAA18	515	535	LTR	cis-acting element involved in low-temperature responsiveness
TrIAA18	44	64	TCCC_motif	light responsive element
TrIAA18	502	522	TCCC_motif	light responsive element
TrIAA18	503	523	TCCC_motif	light responsive element
TrIAA18	116	136	circadian	cis-acting regulatory element involved in circadian control
TrIAA18	699	719	TCCC_motif	light responsive element
TrIAA19	1934	1954	TCCC_motif	light responsive element
TrIAA19	1050	1070	G-box	cis-acting regulatory element involved in light responsiveness
TrIAA19	1448	1468	G-box	cis-acting regulatory element involved in light responsiveness
TrIAA19	1051	1071	ABRE	cis-acting element involved in the abscisic acid responsiveness
TrIAA19	38	58	ARE	cis-acting regulatory element essential for the anaerobic induction
TrIAA19	718	738	ARE	cis-acting regulatory element essential for the anaerobic induction
TrIAA19	888	908	ARE	cis-acting regulatory element essential for the anaerobic induction
TrIAA19	295	315	TATC-box	cis-acting element involved in gibberellin-responsiveness
TrIAA19	1394	1414	TCCC_motif	light responsive element
TrIAA19	840	860	TC-rich repeats	cis-acting element involved in defense and stress responsiveness
TrIAA19	247	267	RY-element	cis-acting regulatory element involved in seed-specific regulation
TrIAA19	898	918	RY-element	cis-acting regulatory element involved in seed-specific regulation
TrIAA19	1866	1886	GARE-motif	gibberellin-responsive element
TrIAA20	898	918	ABRE	cis-acting element involved in the abscisic acid responsiveness
TrIAA20	1398	1418	ABRE	cis-acting element involved in the abscisic acid responsiveness
TrIAA20	1398	1418	G-box	cis-acting regulatory element involved in light responsiveness
TrIAA20	1518	1538	ARE	cis-acting regulatory element essential for the anaerobic induction
TrIAA20	1761	1781	ARE	cis-acting regulatory element essential for the anaerobic induction
TrIAA20	1413	1433	TATC-box	cis-acting element involved in gibberellin-responsiveness
TrIAA20	1379	1399	TGACG-motif	cis-acting regulatory element involved in the MeJA-responsiveness
TrIAA20	1400	1420	TGACG-motif	cis-acting regulatory element involved in the MeJA-responsiveness
TrIAA20	1486	1506	TGACG-motif	cis-acting regulatory element involved in the MeJA-responsiveness
TrIAA20	1726	1746	TCCC_motif	light responsive element
TrIAA20	898	918	G-box	cis-acting regulatory element involved in light responsiveness
TrIAA20	1379	1399	TGACG-motif	cis-acting regulatory element involved in the MeJA-responsiveness
TrIAA20	1400	1420	TGACG-motif	cis-acting regulatory element involved in the MeJA-responsiveness
TrIAA20	1486	1506	TGACG-motif	cis-acting regulatory element involved in the MeJA-responsiveness
TrIAA20	999	1019	TC-rich repeats	cis-acting element involved in defense and stress responsiveness
TrIAA21	1697	1717	TCCC_motif	light responsive element
TrIAA21	1734	1754	TCCC_motif	light responsive element
TrIAA21	547	567	ACE	cis-acting element involved in light responsiveness
TrIAA21	1163	1183	GARE-motif	gibberellin-responsive element
TrIAA21	378	398	ARE	cis-acting regulatory element essential for the anaerobic induction
TrIAA21	417	437	ARE	cis-acting regulatory element essential for the anaerobic induction
TrIAA21	456	476	ARE	cis-acting regulatory element essential for the anaerobic induction
TrIAA21	1557	1577	ARE	cis-acting regulatory element essential for the anaerobic induction
TrIAA21	1905	1925	ARE	cis-acting regulatory element essential for the anaerobic induction
TrIAA21	481	501	TGACG-motif	cis-acting regulatory element involved in the MeJA-responsiveness
TrIAA21	813	833	TGACG-motif	cis-acting regulatory element involved in the MeJA-responsiveness
TrIAA21	55	75	ABRE	cis-acting element involved in the abscisic acid responsiveness
TrIAA21	891	911	ABRE	cis-acting element involved in the abscisic acid responsiveness
TrIAA21	894	914	ABRE	cis-acting element involved in the abscisic acid responsiveness
TrIAA21	733	753	O2-site	cis-acting regulatory element involved in zein metabolism regulation
TrIAA21	1607	1627	O2-site	cis-acting regulatory element involved in zein metabolism regulation
TrIAA21	323	343	TCA-element	cis-acting element involved in salicylic acid responsiveness
TrIAA21	1519	1539	TCA-element	cis-acting element involved in salicylic acid responsiveness
TrIAA21	638	658	MBS	MYB binding site involved in drought-inducibility
TrIAA21	481	501	TGACG-motif	cis-acting regulatory element involved in the MeJA-responsiveness
TrIAA21	813	833	TGACG-motif	cis-acting regulatory element involved in the MeJA-responsiveness
TrIAA21	55	75	G-box	cis-acting regulatory element involved in light responsiveness
TrIAA21	893	913	G-box	cis-acting regulatory element involved in light responsiveness
TrIAA22	249	269	TGA-element	auxin-responsive element
TrIAA22	289	309	circadian	cis-acting regulatory element involved in circadian control
TrIAA22	1200	1220	MRE	MYB binding site involved in light responsiveness
TrIAA22	661	681	TGACG-motif	cis-acting regulatory element involved in the MeJA-responsiveness
TrIAA22	733	753	TGACG-motif	cis-acting regulatory element involved in the MeJA-responsiveness
TrIAA22	775	795	TGACG-motif	cis-acting regulatory element involved in the MeJA-responsiveness
TrIAA22	1856	1876	GARE-motif	gibberellin-responsive element
TrIAA22	484	504	TCCC_motif	light responsive element
TrIAA22	661	681	TGACG-motif	cis-acting regulatory element involved in the MeJA-responsiveness
TrIAA22	733	753	TGACG-motif	cis-acting regulatory element involved in the MeJA-responsiveness
TrIAA22	775	795	TGACG-motif	cis-acting regulatory element involved in the MeJA-responsiveness
TrIAA22	469	489	ARE	cis-acting regulatory element essential for the anaerobic induction
TrIAA22	1009	1029	ARE	cis-acting regulatory element essential for the anaerobic induction
TrIAA22	1142	1162	ARE	cis-acting regulatory element essential for the anaerobic induction
TrIAA22	1359	1379	ARE	cis-acting regulatory element essential for the anaerobic induction
TrIAA22	1401	1421	ARE	cis-acting regulatory element essential for the anaerobic induction
TrIAA22	576	596	ABRE	cis-acting element involved in the abscisic acid responsiveness
TrIAA22	1604	1624	TCA-element	cis-acting element involved in salicylic acid responsiveness
TrIAA23	1551	1571	RY-element	cis-acting regulatory element involved in seed-specific regulation
TrIAA23	996	1016	TCCC_motif	light responsive element
TrIAA23	471	491	G-box	cis-acting regulatory element involved in light responsiveness
TrIAA23	483	503	G-box	cis-acting regulatory element involved in light responsiveness
TrIAA23	491	511	G-box	cis-acting regulatory element involved in light responsiveness
TrIAA23	1709	1729	G-box	cis-acting regulatory element involved in light responsiveness
TrIAA23	417	437	TGACG-motif	cis-acting regulatory element involved in the MeJA-responsiveness
TrIAA23	526	546	TGACG-motif	cis-acting regulatory element involved in the MeJA-responsiveness
TrIAA23	354	374	MRE	MYB binding site involved in light responsiveness
TrIAA23	394	414	MRE	MYB binding site involved in light responsiveness
TrIAA23	645	665	MRE	MYB binding site involved in light responsiveness
TrIAA23	879	899	MRE	MYB binding site involved in light responsiveness
TrIAA23	282	302	TC-rich repeats	cis-acting element involved in defense and stress responsiveness
TrIAA23	444	464	TC-rich repeats	cis-acting element involved in defense and stress responsiveness
TrIAA23	1191	1211	TC-rich repeats	cis-acting element involved in defense and stress responsiveness
TrIAA23	417	437	TGACG-motif	cis-acting regulatory element involved in the MeJA-responsiveness
TrIAA23	526	546	TGACG-motif	cis-acting regulatory element involved in the MeJA-responsiveness
TrIAA23	533	553	AuxRR-core	cis-acting regulatory element involved in auxin responsiveness
TrIAA23	643	663	TCCC_motif	light responsive element
TrIAA23	882	902	TCCC_motif	light responsive element
TrIAA23	1680	1700	TCCC_motif	light responsive element
TrIAA23	1723	1743	MBS	MYB binding site involved in drought-inducibility
TrIAA23	452	472	ABRE	cis-acting element involved in the abscisic acid responsiveness
TrIAA23	471	491	ABRE	cis-acting element involved in the abscisic acid responsiveness
TrIAA23	472	492	ABRE	cis-acting element involved in the abscisic acid responsiveness
TrIAA23	481	501	ABRE	cis-acting element involved in the abscisic acid responsiveness
TrIAA23	483	503	ABRE	cis-acting element involved in the abscisic acid responsiveness
TrIAA23	489	509	ABRE	cis-acting element involved in the abscisic acid responsiveness
TrIAA23	491	511	ABRE	cis-acting element involved in the abscisic acid responsiveness
TrIAA23	492	512	ABRE	cis-acting element involved in the abscisic acid responsiveness
TrIAA23	1707	1727	ABRE	cis-acting element involved in the abscisic acid responsiveness
TrIAA23	1709	1729	ABRE	cis-acting element involved in the abscisic acid responsiveness
TrIAA23	1710	1730	ABRE	cis-acting element involved in the abscisic acid responsiveness
TrIAA23	450	470	G-box	cis-acting regulatory element involved in light responsiveness
TrIAA23	451	471	G-box	cis-acting regulatory element involved in light responsiveness
TrIAA23	471	491	G-box	cis-acting regulatory element involved in light responsiveness
TrIAA23	486	506	G-box	cis-acting regulatory element involved in light responsiveness
TrIAA23	490	510	G-box	cis-acting regulatory element involved in light responsiveness
TrIAA23	491	511	G-box	cis-acting regulatory element involved in light responsiveness
TrIAA23	1707	1727	G-box	cis-acting regulatory element involved in light responsiveness
TrIAA23	1709	1729	G-box	cis-acting regulatory element involved in light responsiveness
TrIAA23	1205	1225	CAT-box	cis-acting regulatory element related to meristem expression
TrIAA23	1546	1566	CAT-box	cis-acting regulatory element related to meristem expression
TrIAA24	1048	1068	TCCC_motif	light responsive element
TrIAA24	661	681	TCA-element	cis-acting element involved in salicylic acid responsiveness
TrIAA24	719	739	TCCC_motif	light responsive element
TrIAA24	817	837	TCCC_motif	light responsive element
TrIAA24	818	838	TCCC_motif	light responsive element
TrIAA24	1812	1832	ARE	cis-acting regulatory element essential for the anaerobic induction
TrIAA24	532	552	circadian	cis-acting regulatory element involved in circadian control
TrIAA25	1647	1667	MBS	MYB binding site involved in drought-inducibility
TrIAA25	1055	1075	G-box	cis-acting regulatory element involved in light responsiveness
TrIAA25	1502	1522	G-box	cis-acting regulatory element involved in light responsiveness
TrIAA25	1264	1284	ARE	cis-acting regulatory element essential for the anaerobic induction
TrIAA25	1508	1528	ARE	cis-acting regulatory element essential for the anaerobic induction
TrIAA25	1731	1751	ACE	cis-acting element involved in light responsiveness
TrIAA25	88	108	TCCC_motif	light responsive element
TrIAA25	331	351	TCCC_motif	light responsive element
TrIAA25	873	893	TCCC_motif	light responsive element
TrIAA25	1609	1629	circadian	cis-acting regulatory element involved in circadian control
TrIAA25	1968	1988	MBSI	MYB binding site involved in flavonoid biosynthetic genes regulation
TrIAA26	1848	1868	G-box	cis-acting regulatory element involved in light responsiveness
TrIAA26	1894	1914	G-box	cis-acting regulatory element involved in light responsiveness
TrIAA26	1846	1866	ABRE	cis-acting element involved in the abscisic acid responsiveness
TrIAA26	1848	1868	ABRE	cis-acting element involved in the abscisic acid responsiveness
TrIAA26	329	349	AuxRR-core	cis-acting regulatory element involved in auxin responsiveness
TrIAA26	1846	1866	ACE	cis-acting element involved in light responsiveness
TrIAA26	458	478	TCCC_motif	light responsive element
TrIAA26	469	489	TCCC_motif	light responsive element
TrIAA26	695	715	ARE	cis-acting regulatory element essential for the anaerobic induction
TrIAA26	1922	1942	ARE	cis-acting regulatory element essential for the anaerobic induction
TrIAA26	1947	1967	MRE	MYB binding site involved in light responsiveness
TrIAA26	633	653	TC-rich repeats	cis-acting element involved in defense and stress responsiveness
TrIAA27	201	221	GARE-motif	gibberellin-responsive element
TrIAA27	39	59	TC-rich repeats	cis-acting element involved in defense and stress responsiveness
TrIAA27	1714	1734	TC-rich repeats	cis-acting element involved in defense and stress responsiveness
TrIAA27	347	367	G-box	cis-acting regulatory element involved in light responsiveness
TrIAA27	1771	1791	G-box	cis-acting regulatory element involved in light responsiveness
TrIAA27	403	423	TGACG-motif	cis-acting regulatory element involved in the MeJA-responsiveness
TrIAA27	366	386	LTR	cis-acting element involved in low-temperature responsiveness
TrIAA27	679	699	LTR	cis-acting element involved in low-temperature responsiveness
TrIAA27	403	423	TGACG-motif	cis-acting regulatory element involved in the MeJA-responsiveness
TrIAA27	1376	1396	ARE	cis-acting regulatory element essential for the anaerobic induction
TrIAA27	1579	1599	ARE	cis-acting regulatory element essential for the anaerobic induction
TrIAA27	1608	1628	ARE	cis-acting regulatory element essential for the anaerobic induction
TrIAA27	347	367	ABRE	cis-acting element involved in the abscisic acid responsiveness
TrIAA27	397	417	ABRE	cis-acting element involved in the abscisic acid responsiveness
TrIAA27	1771	1791	ABRE	cis-acting element involved in the abscisic acid responsiveness
TrIAA27	1772	1792	ABRE	cis-acting element involved in the abscisic acid responsiveness
TrIAA27	222	242	G-box	cis-acting regulatory element involved in light responsiveness
TrIAA27	1771	1791	G-box	cis-acting regulatory element involved in light responsiveness
TrIAA27	1356	1376	MBS	MYB binding site involved in drought-inducibility
TrIAA27	1689	1709	O2-site	cis-acting regulatory element involved in zein metabolism regulation
TrIAA28	842	862	TCCC_motif	light responsive element
TrIAA28	1482	1502	G-box	cis-acting regulatory element involved in light responsiveness
TrIAA28	1739	1759	GARE-motif	gibberellin-responsive element
TrIAA28	1483	1503	ABRE	cis-acting element involved in the abscisic acid responsiveness
TrIAA28	433	453	MBS	MYB binding site involved in drought-inducibility
TrIAA28	1276	1296	TCCC_motif	light responsive element
TrIAA28	1655	1675	TCCC_motif	light responsive element
TrIAA28	1194	1214	ARE	cis-acting regulatory element essential for the anaerobic induction
TrIAA29	1497	1517	G-box	cis-acting regulatory element involved in light responsiveness
TrIAA29	1745	1765	GARE-motif	gibberellin-responsive element
TrIAA29	138	158	TGA-element	auxin-responsive element
TrIAA29	1286	1306	ABRE	cis-acting element involved in the abscisic acid responsiveness
TrIAA29	1289	1309	ABRE	cis-acting element involved in the abscisic acid responsiveness
TrIAA29	1498	1518	ABRE	cis-acting element involved in the abscisic acid responsiveness
TrIAA29	1288	1308	G-box	cis-acting regulatory element involved in light responsiveness
TrIAA29	1004	1024	CAT-box	cis-acting regulatory element related to meristem expression
TrIAA29	1661	1681	TCCC_motif	light responsive element
TrIAA29	929	949	ARE	cis-acting regulatory element essential for the anaerobic induction
TrIAA30	525	545	ACE	cis-acting element involved in light responsiveness
TrIAA30	374	394	TCCC_motif	light responsive element
TrIAA30	893	913	TCCC_motif	light responsive element
TrIAA30	1695	1715	TCCC_motif	light responsive element
TrIAA30	1172	1192	ARE	cis-acting regulatory element essential for the anaerobic induction
TrIAA30	1191	1211	TGACG-motif	cis-acting regulatory element involved in the MeJA-responsiveness
TrIAA30	1710	1730	TGACG-motif	cis-acting regulatory element involved in the MeJA-responsiveness
TrIAA30	1711	1731	G-box	cis-acting regulatory element involved in light responsiveness
TrIAA30	1782	1802	G-box	cis-acting regulatory element involved in light responsiveness
TrIAA30	1712	1732	ABRE	cis-acting element involved in the abscisic acid responsiveness
TrIAA30	1783	1803	ABRE	cis-acting element involved in the abscisic acid responsiveness
TrIAA30	688	708	TCA-element	cis-acting element involved in salicylic acid responsiveness
TrIAA30	125	145	TCCC_motif	light responsive element
TrIAA30	1528	1548	TGA-element	auxin-responsive element
TrIAA30	1466	1486	TC-rich repeats	cis-acting element involved in defense and stress responsiveness
TrIAA30	1191	1211	TGACG-motif	cis-acting regulatory element involved in the MeJA-responsiveness
TrIAA30	1710	1730	TGACG-motif	cis-acting regulatory element involved in the MeJA-responsiveness
TrIAA31	1618	1638	G-box	cis-acting regulatory element involved in light responsiveness
TrIAA31	1290	1310	TCA-element	cis-acting element involved in salicylic acid responsiveness
TrIAA31	1710	1730	MRE	MYB binding site involved in light responsiveness
TrIAA32	952	972	G-box	cis-acting regulatory element involved in light responsiveness
TrIAA32	279	299	TGACG-motif	cis-acting regulatory element involved in the MeJA-responsiveness
TrIAA32	1906	1926	TC-rich repeats	cis-acting element involved in defense and stress responsiveness
TrIAA32	279	299	TGACG-motif	cis-acting regulatory element involved in the MeJA-responsiveness
TrIAA32	52	72	ARE	cis-acting regulatory element essential for the anaerobic induction
TrIAA32	1125	1145	ARE	cis-acting regulatory element essential for the anaerobic induction
TrIAA32	37	57	GARE-motif	gibberellin-responsive element
TrIAA32	581	601	GARE-motif	gibberellin-responsive element
TrIAA32	1474	1494	TCCC_motif	light responsive element
TrIAA32	1475	1495	TCCC_motif	light responsive element
TrIAA32	1786	1806	ACE	cis-acting element involved in light responsiveness
TrIAA32	953	973	ABRE	cis-acting element involved in the abscisic acid responsiveness
TrIAA33	553	573	TCCC_motif	light responsive element
TrIAA33	394	414	ARE	cis-acting regulatory element essential for the anaerobic induction
TrIAA33	478	498	ARE	cis-acting regulatory element essential for the anaerobic induction
TrIAA33	1338	1358	TGACG-motif	cis-acting regulatory element involved in the MeJA-responsiveness
TrIAA33	387	407	O2-site	cis-acting regulatory element involved in zein metabolism regulation
TrIAA33	583	603	TC-rich repeats	cis-acting element involved in defense and stress responsiveness
TrIAA33	1605	1625	TC-rich repeats	cis-acting element involved in defense and stress responsiveness
TrIAA33	1338	1358	TGACG-motif	cis-acting regulatory element involved in the MeJA-responsiveness
TrIAA34	902	922	ARE	cis-acting regulatory element essential for the anaerobic induction
TrIAA34	987	1007	ARE	cis-acting regulatory element essential for the anaerobic induction
TrIAA34	1390	1410	ARE	cis-acting regulatory element essential for the anaerobic induction
TrIAA34	994	1014	TCCC_motif	light responsive element
TrIAA34	995	1015	TCCC_motif	light responsive element
TrIAA34	1234	1254	GARE-motif	gibberellin-responsive element
TrIAA34	1654	1674	O2-site	cis-acting regulatory element involved in zein metabolism regulation
TrIAA34	1053	1073	MBS	MYB binding site involved in drought-inducibility
TrIAA34	1088	1108	MBS	MYB binding site involved in drought-inducibility
TrIAA34	196	216	TCCC_motif	light responsive element
TrIAA34	1667	1687	MSA-like	cis-acting element involved in cell cycle regulation
TrIAA34	829	849	RY-element	cis-acting regulatory element involved in seed-specific regulation
TrIAA34	833	853	RY-element	cis-acting regulatory element involved in seed-specific regulation
TrIAA34	1756	1776	GARE-motif	gibberellin-responsive element
TrIAA34	1281	1301	circadian	cis-acting regulatory element involved in circadian control
TrIAA34	1918	1938	TC-rich repeats	cis-acting element involved in defense and stress responsiveness
TrIAA35	274	294	TCA-element	cis-acting element involved in salicylic acid responsiveness
TrIAA35	1531	1551	ARE	cis-acting regulatory element essential for the anaerobic induction
TrIAA35	262	282	AuxRR-core	cis-acting regulatory element involved in auxin responsiveness
TrIAA35	1654	1674	O2-site	cis-acting regulatory element involved in zein metabolism regulation
TrIAA35	279	299	TCA-element	cis-acting element involved in salicylic acid responsiveness
TrIAA35	114	134	MBS	MYB binding site involved in drought-inducibility
TrIAA35	1736	1756	ABRE	cis-acting element involved in the abscisic acid responsiveness
TrIAA35	1737	1757	ABRE	cis-acting element involved in the abscisic acid responsiveness
TrIAA35	396	416	G-box	cis-acting regulatory element involved in light responsiveness
TrIAA35	1736	1756	G-box	cis-acting regulatory element involved in light responsiveness
TrIAA35	355	375	GARE-motif	gibberellin-responsive element
TrIAA35	1736	1756	G-box	cis-acting regulatory element involved in light responsiveness
TrIAA35	1679	1699	TC-rich repeats	cis-acting element involved in defense and stress responsiveness
TrIAA36	1015	1035	TCCC_motif	light responsive element
TrIAA36	1552	1572	RY-element	cis-acting regulatory element involved in seed-specific regulation
TrIAA36	1709	1729	G-box	cis-acting regulatory element involved in light responsiveness
TrIAA36	1073	1093	GARE-motif	gibberellin-responsive element
TrIAA36	1680	1700	TCCC_motif	light responsive element
TrIAA36	119	139	G-box	cis-acting regulatory element involved in light responsiveness
TrIAA36	1707	1727	G-box	cis-acting regulatory element involved in light responsiveness
TrIAA36	1709	1729	G-box	cis-acting regulatory element involved in light responsiveness
TrIAA36	1547	1567	CAT-box	cis-acting regulatory element related to meristem expression
TrIAA36	1707	1727	ABRE	cis-acting element involved in the abscisic acid responsiveness
TrIAA36	1709	1729	ABRE	cis-acting element involved in the abscisic acid responsiveness
TrIAA36	1710	1730	ABRE	cis-acting element involved in the abscisic acid responsiveness
TrIAA36	1723	1743	MBS	MYB binding site involved in drought-inducibility
TrIAA36	919	939	TCA-element	cis-acting element involved in salicylic acid responsiveness
TrIAA36	1069	1089	TCA-element	cis-acting element involved in salicylic acid responsiveness
TrIAA37	1017	1037	MBSI	MYB binding site involved in flavonoid biosynthetic genes regulation
TrIAA37	1456	1476	TGA-element	auxin-responsive element
TrIAA37	82	102	TC-rich repeats	cis-acting element involved in defense and stress responsiveness
TrIAA37	603	623	circadian	cis-acting regulatory element involved in circadian control
TrIAA37	493	513	G-box	cis-acting regulatory element involved in light responsiveness
TrIAA37	1074	1094	G-box	cis-acting regulatory element involved in light responsiveness
TrIAA37	1009	1029	TGACG-motif	cis-acting regulatory element involved in the MeJA-responsiveness
TrIAA37	1024	1044	TCCC_motif	light responsive element
TrIAA37	1321	1341	TCCC_motif	light responsive element
TrIAA37	1322	1342	TCCC_motif	light responsive element
TrIAA37	1394	1414	ARE	cis-acting regulatory element essential for the anaerobic induction
TrIAA37	1799	1819	ARE	cis-acting regulatory element essential for the anaerobic induction
TrIAA37	1818	1838	ARE	cis-acting regulatory element essential for the anaerobic induction
TrIAA37	1009	1029	TGACG-motif	cis-acting regulatory element involved in the MeJA-responsiveness
TrIAA37	979	999	TATC-box	cis-acting element involved in gibberellin-responsiveness
TrIAA37	727	747	G-box	cis-acting regulatory element involved in light responsiveness
TrIAA37	1074	1094	G-box	cis-acting regulatory element involved in light responsiveness
TrIAA37	493	513	ABRE	cis-acting element involved in the abscisic acid responsiveness
TrIAA37	1074	1094	ABRE	cis-acting element involved in the abscisic acid responsiveness
TrIAA37	1075	1095	ABRE	cis-acting element involved in the abscisic acid responsiveness
TrIAA37	1271	1291	TCA-element	cis-acting element involved in salicylic acid responsiveness
TrIAA38	1198	1218	GARE-motif	gibberellin-responsive element
TrIAA38	1278	1298	GARE-motif	gibberellin-responsive element
TrIAA38	150	170	LTR	cis-acting element involved in low-temperature responsiveness
TrIAA38	1074	1094	TGACG-motif	cis-acting regulatory element involved in the MeJA-responsiveness
TrIAA38	619	639	ARE	cis-acting regulatory element essential for the anaerobic induction
TrIAA38	883	903	ARE	cis-acting regulatory element essential for the anaerobic induction
TrIAA38	1203	1223	ARE	cis-acting regulatory element essential for the anaerobic induction
TrIAA38	1251	1271	ARE	cis-acting regulatory element essential for the anaerobic induction
TrIAA38	1986	2006	ARE	cis-acting regulatory element essential for the anaerobic induction
TrIAA38	518	538	ABRE	cis-acting element involved in the abscisic acid responsiveness
TrIAA38	517	537	G-box	cis-acting regulatory element involved in light responsiveness
TrIAA38	1664	1684	MBS	MYB binding site involved in drought-inducibility
TrIAA38	1117	1137	O2-site	cis-acting regulatory element involved in zein metabolism regulation
TrIAA38	1728	1748	RY-element	cis-acting regulatory element involved in seed-specific regulation
TrIAA38	1732	1752	RY-element	cis-acting regulatory element involved in seed-specific regulation
TrIAA38	368	388	TGA-element	auxin-responsive element
TrIAA38	1143	1163	TGA-element	auxin-responsive element
TrIAA38	271	291	TC-rich repeats	cis-acting element involved in defense and stress responsiveness
TrIAA38	1074	1094	TGACG-motif	cis-acting regulatory element involved in the MeJA-responsiveness
TrIAA39	1298	1318	TGA-element	auxin-responsive element
TrIAA39	1542	1562	GC-motif	enhancer-like element involved in anoxic specific inducibility
TrIAA39	298	318	G-box	cis-acting regulatory element involved in light responsiveness
TrIAA39	559	579	G-box	cis-acting regulatory element involved in light responsiveness
TrIAA39	509	529	circadian	cis-acting regulatory element involved in circadian control
TrIAA39	1485	1505	TC-rich repeats	cis-acting element involved in defense and stress responsiveness
TrIAA39	1598	1618	TC-rich repeats	cis-acting element involved in defense and stress responsiveness
TrIAA39	99	119	ARE	cis-acting regulatory element essential for the anaerobic induction
TrIAA39	446	466	MBS	MYB binding site involved in drought-inducibility
TrIAA39	1112	1132	MBS	MYB binding site involved in drought-inducibility
TrIAA39	298	318	ABRE	cis-acting element involved in the abscisic acid responsiveness
TrIAA39	299	319	ABRE	cis-acting element involved in the abscisic acid responsiveness
TrIAA39	560	580	ABRE	cis-acting element involved in the abscisic acid responsiveness
TrIAA39	1680	1700	CAT-box	cis-acting regulatory element related to meristem expression
TrIAA39	298	318	G-box	cis-acting regulatory element involved in light responsiveness
TrIAA40	1806	1826	G-box	cis-acting regulatory element involved in light responsiveness
TrIAA40	1753	1773	TGACG-motif	cis-acting regulatory element involved in the MeJA-responsiveness
TrIAA40	1756	1776	TGACG-motif	cis-acting regulatory element involved in the MeJA-responsiveness
TrIAA40	1145	1165	TC-rich repeats	cis-acting element involved in defense and stress responsiveness
TrIAA40	1443	1463	TC-rich repeats	cis-acting element involved in defense and stress responsiveness
TrIAA40	873	893	LTR	cis-acting element involved in low-temperature responsiveness
TrIAA40	1753	1773	TGACG-motif	cis-acting regulatory element involved in the MeJA-responsiveness
TrIAA40	1756	1776	TGACG-motif	cis-acting regulatory element involved in the MeJA-responsiveness
TrIAA40	1198	1218	ARE	cis-acting regulatory element essential for the anaerobic induction
TrIAA40	1602	1622	ARE	cis-acting regulatory element essential for the anaerobic induction
TrIAA40	1720	1740	ARE	cis-acting regulatory element essential for the anaerobic induction
TrIAA40	1787	1807	ARE	cis-acting regulatory element essential for the anaerobic induction
TrIAA40	1865	1885	ARE	cis-acting regulatory element essential for the anaerobic induction
TrIAA40	1222	1242	O2-site	cis-acting regulatory element involved in zein metabolism regulation
TrIAA40	1214	1234	ABRE	cis-acting element involved in the abscisic acid responsiveness
TrIAA40	1806	1826	ABRE	cis-acting element involved in the abscisic acid responsiveness
TrIAA40	1807	1827	ABRE	cis-acting element involved in the abscisic acid responsiveness
TrIAA40	1213	1233	G-box	cis-acting regulatory element involved in light responsiveness
TrIAA40	1805	1825	G-box	cis-acting regulatory element involved in light responsiveness
TrIAA40	1806	1826	G-box	cis-acting regulatory element involved in light responsiveness
TrIAA41	514	534	G-box	cis-acting regulatory element involved in light responsiveness
TrIAA41	1109	1129	MBS	MYB binding site involved in drought-inducibility
TrIAA41	1985	2005	MBS	MYB binding site involved in drought-inducibility
TrIAA41	894	914	O2-site	cis-acting regulatory element involved in zein metabolism regulation
TrIAA41	390	410	GARE-motif	gibberellin-responsive element
TrIAA41	327	347	TCCC_motif	light responsive element
TrIAA41	166	186	AuxRR-core	cis-acting regulatory element involved in auxin responsiveness
TrIAA41	179	199	AuxRR-core	cis-acting regulatory element involved in auxin responsiveness
TrIAA41	889	909	AuxRR-core	cis-acting regulatory element involved in auxin responsiveness
TrIAA41	908	928	AuxRR-core	cis-acting regulatory element involved in auxin responsiveness
TrIAA41	27	47	TGA-element	auxin-responsive element
TrIAA42	1589	1609	MBS	MYB binding site involved in drought-inducibility
TrIAA42	1706	1726	ABRE	cis-acting element involved in the abscisic acid responsiveness
TrIAA42	1794	1814	ABRE	cis-acting element involved in the abscisic acid responsiveness
TrIAA42	1705	1725	G-box	cis-acting regulatory element involved in light responsiveness
TrIAA42	1794	1814	G-box	cis-acting regulatory element involved in light responsiveness
TrIAA42	1259	1279	ARE	cis-acting regulatory element essential for the anaerobic induction
TrIAA42	252	272	TCCC_motif	light responsive element
TrIAA42	817	837	TCCC_motif	light responsive element
TrIAA42	1879	1899	TC-rich repeats	cis-acting element involved in defense and stress responsiveness
TrIAA42	1551	1571	circadian	cis-acting regulatory element involved in circadian control
TrIAA42	384	404	MRE	MYB binding site involved in light responsiveness
TrIAA43	636	656	TGACG-motif	cis-acting regulatory element involved in the MeJA-responsiveness
TrIAA43	674	694	ARE	cis-acting regulatory element essential for the anaerobic induction
TrIAA43	1834	1854	ARE	cis-acting regulatory element essential for the anaerobic induction
TrIAA43	670	690	MBS	MYB binding site involved in drought-inducibility
TrIAA43	1250	1270	MBS	MYB binding site involved in drought-inducibility
TrIAA43	1409	1429	TCA-element	cis-acting element involved in salicylic acid responsiveness
TrIAA43	1342	1362	CAT-box	cis-acting regulatory element related to meristem expression
TrIAA43	636	656	TGACG-motif	cis-acting regulatory element involved in the MeJA-responsiveness
TrIAA43	334	354	circadian	cis-acting regulatory element involved in circadian control
TrIAA43	1384	1404	TC-rich repeats	cis-acting element involved in defense and stress responsiveness
TrIAA44	1729	1749	G-box	cis-acting regulatory element involved in light responsiveness
TrIAA44	1730	1750	G-box	cis-acting regulatory element involved in light responsiveness
TrIAA44	1730	1750	ABRE	cis-acting element involved in the abscisic acid responsiveness
TrIAA44	1731	1751	ABRE	cis-acting element involved in the abscisic acid responsiveness
TrIAA44	1094	1114	MBS	MYB binding site involved in drought-inducibility
TrIAA44	21	41	GARE-motif	gibberellin-responsive element
TrIAA44	880	900	TCCC_motif	light responsive element
TrIAA44	1626	1646	TCCC_motif	light responsive element
TrIAA44	1714	1734	ARE	cis-acting regulatory element essential for the anaerobic induction
TrIAA44	827	847	circadian	cis-acting regulatory element involved in circadian control
TrIAA44	1730	1750	G-box	cis-acting regulatory element involved in light responsiveness
TrIAA45	1619	1639	G-box	cis-acting regulatory element involved in light responsiveness
TrIAA45	521	541	TGACG-motif	cis-acting regulatory element involved in the MeJA-responsiveness
TrIAA45	671	691	TGACG-motif	cis-acting regulatory element involved in the MeJA-responsiveness
TrIAA45	987	1007	TGACG-motif	cis-acting regulatory element involved in the MeJA-responsiveness
TrIAA45	133	153	MRE	MYB binding site involved in light responsiveness
TrIAA45	1718	1738	MRE	MYB binding site involved in light responsiveness
TrIAA45	157	177	TCA-element	cis-acting element involved in salicylic acid responsiveness
TrIAA45	673	693	ABRE	cis-acting element involved in the abscisic acid responsiveness
TrIAA45	672	692	G-box	cis-acting regulatory element involved in light responsiveness
TrIAA45	969	989	G-box	cis-acting regulatory element involved in light responsiveness
TrIAA45	521	541	TGACG-motif	cis-acting regulatory element involved in the MeJA-responsiveness
TrIAA45	671	691	TGACG-motif	cis-acting regulatory element involved in the MeJA-responsiveness
TrIAA45	987	1007	TGACG-motif	cis-acting regulatory element involved in the MeJA-responsiveness
TrIAA45	621	641	ARE	cis-acting regulatory element essential for the anaerobic induction
TrIAA45	340	360	ACE	cis-acting element involved in light responsiveness
TrIAA46	462	482	TGA-element	auxin-responsive element
TrIAA46	1182	1202	TGA-element	auxin-responsive element
TrIAA46	1618	1638	TCA-element	cis-acting element involved in salicylic acid responsiveness
TrIAA46	694	714	CAT-box	cis-acting regulatory element related to meristem expression
TrIAA46	21	41	ARE	cis-acting regulatory element essential for the anaerobic induction
TrIAA46	1910	1930	ARE	cis-acting regulatory element essential for the anaerobic induction
TrIAA46	993	1013	GARE-motif	gibberellin-responsive element
TrIAA46	1307	1327	TCCC_motif	light responsive element
TrIAA47	124	144	TCCC_motif	light responsive element
TrIAA47	930	950	TCCC_motif	light responsive element
TrIAA47	931	951	TCCC_motif	light responsive element
TrIAA47	310	330	MBS	MYB binding site involved in drought-inducibility
TrIAA47	1507	1527	ABRE	cis-acting element involved in the abscisic acid responsiveness
TrIAA47	1509	1529	ABRE	cis-acting element involved in the abscisic acid responsiveness
TrIAA47	1509	1529	G-box	cis-acting regulatory element involved in light responsiveness
TrIAA47	299	319	circadian	cis-acting regulatory element involved in circadian control
