# Supplementary material for: Genome-wide identification of Aux/IAA gene family in white clover (Trifolium repens L.) and functional verification of TrIAA18 under different abiotic stress
Source: BMC Plant Biol. 2024 Apr 29;24:346. doi: 10.1186/s12870-024-05034-3 (PMC11057079; doi:10.1186/s12870-024-05034-3)
Supplement: Supplementary file 1 — Additional file 1: Table S1. Information and physicochemical properties of the TrIAA genes. Table S2. Gene IDs and corresponding nomenclature in TrIAAs/AtIAAs/MtIAAs.Table S3. Prediction of cis-regulatory elements in promoter regions of TrIAAs. Table S4. Segmentally and tandemly duplicated TrIAA gene pairs. Table S5. Orthologous relationships of IAA genes between Trifolium repens and ten representative plants. Table S6. The specific primers of TrIAA genes for qRT-PCR. [file 12870_2024_5034_MOESM1_ESM.zip › Supplementary file/Table S4.xlsx]

## Sheet: Sheet1
Table S4. Segmentally and tandemly duplicated TrIAA gene pairs
Gene Name	Gene ID	Gene Name	Gene ID	Duplication Type
TrIAA3	chr1.jg6661.t1	TrIAA41	chr14.jg3468.t1	Segmental duplication
TrIAA7	chr2.jg915.t1	TrIAA39	chr14.jg110.t1	Segmental duplication
TrIAA12	chr3.jg2111.t1	TrIAA26	chr8.jg8475.t1	Segmental duplication
TrIAA13	chr3.jg8441.t1	TrIAA38	chr13.jg2701.t1	Segmental duplication
TrIAA15	chr3.jg11130.t1	TrIAA34	chr10.jg4289.t1	Segmental duplication
TrIAA24	chr6.jg4884.t1	TrIAA43	chr14.jg4443.t1	Segmental duplication
TrIAA25	chr8.jg3359.t1	TrIAA42	chr14.jg4173.t1	Segmental duplication
TrIAA4	chr1.jg11774.t1	TrIAA5	chr1.jg11807.t1	Tandem duplication
