# Supplementary material for: Genome-wide identification of Aux/IAA gene family in white clover (Trifolium repens L.) and functional verification of TrIAA18 under different abiotic stress
Source: BMC Plant Biol. 2024 Apr 29;24:346. doi: 10.1186/s12870-024-05034-3 (PMC11057079; doi:10.1186/s12870-024-05034-3)
Supplement: Supplementary file 1 — Additional file 1: Table S1. Information and physicochemical properties of the TrIAA genes. Table S2. Gene IDs and corresponding nomenclature in TrIAAs/AtIAAs/MtIAAs.Table S3. Prediction of cis-regulatory elements in promoter regions of TrIAAs. Table S4. Segmentally and tandemly duplicated TrIAA gene pairs. Table S5. Orthologous relationships of IAA genes between Trifolium repens and ten representative plants. Table S6. The specific primers of TrIAA genes for qRT-PCR. [file 12870_2024_5034_MOESM1_ESM.zip › Supplementary file/Table S5.xlsx]

## Sheet: Sheet1
Table S5. Orthologous relationships of IAA genes between Trifolium repens and ten representative plants.
Gene ID		Gene ID		Gene ID		Gene ID
Arabidopsis thaliana	Trifolium repens	Trifolium pratense	Trifolium repens	Medicago truncatula	Trifolium repens	Glycine max	Trifolium repens
AT1G15580.1	chr3.jg11130.t1	XM_045933383.1	chr12.jg6462.t1	XM_013613129.3	chr1.jg7016.t1	NM_001361050.1	chr13.jg2701.t1
AT1G19850.1	chr1.jg94.t1	XM_045934822.1	chr9.jg5839.t1	XM_013612975.3	chr1.jg6661.t1	NM_001361050.1	chr3.jg8441.t1
AT1G52830.1	chr3.jg11130.t1	XM_045934991.1	chr1.jg7016.t1	XM_013614692.3	chr1.jg11807.t1	NM_001361050.1	chr8.jg3359.t1
AT1G80390.1	chr3.jg11130.t1	XM_045940318.1	chr1.jg7016.t1	XM_013614692.3	chr1.jg11774.t1	XM_041014261.1	chr8.jg3359.t1
AT1G80390.1	chr10.jg4289.t1	XM_045940827.1	chr15.jg3110.t1	XM_039829934.1	chr1.jg94.t1	NM_001317623.1	chr1.jg7016.t1
AT2G01200.1	chr1.jg11774.t1	XM_045942901.1	chr9.jg5419.t1	XM_013613526.2	chr14.jg1211.t1	XM_014768967.2	chr3.jg8441.t1
AT2G01200.1	chr1.jg11807.t1	XM_045947602.1	chr1.jg11807.t1	XM_013612975.3	chr14.jg3468.t1	XM_014768967.2	chr5.jg4719.t1
AT3G15540.1	chr3.jg11130.t1	XM_045947602.1	chr1.jg11774.t1	XM_003591768.3	chr15.jg5106.t1	XM_003519679.5	chr5.jg4669.t1
AT3G62100.1	chr15.jg3110.t1	XM_045948546.1	chr14.jg110.t1	XM_013613691.3	chr15.jg3110.t1	NM_001255800.2	chr9.jg5419.t1
AT4G14560.1	chr9.jg5839.t1	XM_045948546.1	chr2.jg915.t1	XM_013613691.3	chr5.jg4669.t1	XM_041013795.1	chr1.jg6661.t1
AT4G32280.1	chr2.jg915.t1	XM_045950244.1	chr14.jg4443.t1	XM_003590484.4	chr9.jg5419.t1	XM_003521220.5	chr1.jg7016.t1
AT4G32280.1	chr14.jg110.t1	XM_045950244.1	chr6.jg4884.t1	XM_003591768.3	chr9.jg5839.t1	XM_003521705.4	chr10.jg5498.t1
AT5G57420.1	chr3.jg202.t1	XM_045951836.1	chr15.jg3110.t1	XM_013611519.3	chr9.jg2372.t1	XM_003521705.4	chr14.jg1211.t1
AT5G57420.1	chr4.jg8628.t1	XM_045951836.1	chr5.jg4669.t1	XM_003597667.4	chr14.jg4443.t1	XM_003521574.5	chr15.jg3110.t1
AT5G65670.1	chr8.jg3359.t1	XM_045953011.1	chr14.jg1211.t1	XM_003597667.4	chr6.jg4884.t1	XM_003521219.5	chr9.jg5419.t1
		XM_045953335.1	chr13.jg2701.t1	XM_003603325.4	chr14.jg110.t1	NM_001255759.2	chr14.jg110.t1
		XM_045953335.1	chr3.jg8441.t1	XM_003603325.4	chr2.jg915.t1	NM_001252879.2	chr4.jg11539.t1
		XM_045953335.1	chr8.jg3359.t1	XM_013599279.3	chr10.jg4289.t1	NM_001252879.2	chr4.jg11643.t1
		XM_045957334.1	chr3.jg2111.t1	XM_013602644.3	chr16.jg5393.t1	XM_014776202.3	chr14.jg110.t1
		XM_045957334.1	chr8.jg8475.t1	XM_003609861.4	chr3.jg2111.t1	XM_014776202.3	chr2.jg915.t1
		XM_045959057.1	chr9.jg2372.t1	XM_013599279.3	chr3.jg11130.t1	XM_003528326.5	chr10.jg4289.t1
		XM_045959057.1	chr9.jg2419.t1	XM_003610066.4	chr3.jg202.t1	XM_003530030.5	chr12.jg6462.t1
		XM_045959819.1	chr9.jg5419.t1	XM_003610066.4	chr4.jg8628.t1	XM_003530085.5	chr14.jg4443.t1
		XM_045959878.1	chr3.jg202.t1	XM_003609861.4	chr8.jg8475.t1	XM_003528326.5	chr3.jg11130.t1
		XM_045959878.1	chr4.jg8628.t1	XM_024783800.2	chr13.jg2701.t1	XM_003530085.5	chr6.jg4884.t1
		XM_045961987.1	chr1.jg94.t1	XM_024783800.2	chr3.jg8441.t1	NM_001250920.1	chr10.jg4289.t1
		XM_045963740.1	chr1.jg6661.t1	XM_003615342.4	chr5.jg4719.t1	NM_001249845.2	chr12.jg6462.t1
		XM_045966619.1	chr4.jg11539.t1	XM_024783800.2	chr8.jg3359.t1	XM_003531921.5	chr14.jg4173.t1
		XM_045966619.1	chr4.jg11643.t1	XM_013597665.3	chr2.jg7109.t1	NM_001254254.2	chr14.jg4443.t1
		XM_045972357.1	chr5.jg4719.t1	XM_013594371.3	chr1.jg7016.t1	XM_006584509.3	chr2.jg7109.t1
		XM_045972908.1	chr14.jg4173.t1	XM_003626030.4	chr15.jg3110.t1	NM_001250920.1	chr3.jg11130.t1
		XM_045972908.1	chr8.jg3359.t1	XM_039828365.1	chr9.jg5419.t1	XM_003531921.5	chr3.jg8441.t1
		XM_045974212.1	chr10.jg4289.t1	XM_024771831.2	chr12.jg6462.t1	XM_006584509.3	chr4.jg11539.t1
		XM_045974212.1	chr3.jg11130.t1	XM_024773391.2	chr14.jg4173.t1	XM_006584509.3	chr4.jg11643.t1
				XM_003630713.4	chr4.jg11539.t1	NM_001254254.2	chr6.jg4884.t1
				XM_003630713.4	chr4.jg11643.t1	XM_003531921.5	chr8.jg3359.t1
				XM_024773391.2	chr8.jg3359.t1	XM_003534216.5	chr13.jg2701.t1
						XM_003534164.5	chr2.jg7109.t1
						XM_003534216.5	chr3.jg8441.t1
						XM_003534164.5	chr4.jg11643.t1
						XM_003534216.5	chr8.jg3359.t1
						XM_006589606.4	chr1.jg11807.t1
						XM_006589606.4	chr1.jg11774.t1
						XM_003536900.4	chr1.jg6661.t1
						NM_001254670.1	chr1.jg7016.t1
						NM_001252824.2	chr14.jg1211.t1
						XM_003535253.5	chr15.jg3110.t1
						XM_003535253.5	chr5.jg4669.t1
						NM_001255466.2	chr9.jg5419.t1
						XM_003535370.5	chr9.jg5839.t1
						XM_003541323.5	chr1.jg6661.t1
						NM_001249804.2	chr10.jg4289.t1
						XM_003543587.5	chr14.jg4443.t1
						XM_003541323.5	chr14.jg3468.t1
						XM_003542585.5	chr16.jg5393.t1
						NM_001249804.2	chr3.jg11130.t1
						XM_006593924.4	chr3.jg2111.t1
						XM_003543587.5	chr6.jg4884.t1
						XM_006593924.4	chr8.jg8475.t1
						XM_003544346.5	chr1.jg94.t1
						XM_003544795.5	chr5.jg4719.t1
						NM_001255364.3	chr10.jg4289.t1
						NM_001253084.2	chr14.jg4443.t1
						NM_001255364.3	chr3.jg11130.t1
						NM_001253084.2	chr6.jg4884.t1
						XM_006601280.4	chr1.jg94.t1
						NM_001252687.2	chr16.jg5393.t1
						NM_001249294.2	chr3.jg2111.t1
						NM_001249294.2	chr8.jg8475.t1
						XM_006603677.4	chr1.jg6661.t1
						NM_001249764.1	chr1.jg7016.t1
						XM_003554530.5	chr15.jg3110.t1
						XM_006604417.4	chr9.jg5419.t1
						XM_006606828.3	chr1.jg11807.t1
						XM_006606828.3	chr1.jg11774.t1
						NM_001250283.2	chr10.jg5498.t1
						NM_001250283.2	chr14.jg1211.t1
						NM_001250312.2	chr15.jg5106.t1
						NM_001250312.2	chr9.jg5839.t1
