# Supplementary material for: Genome-wide identification of Aux/IAA gene family in white clover (Trifolium repens L.) and functional verification of TrIAA18 under different abiotic stress
Source: BMC Plant Biol. 2024 Apr 29;24:346. doi: 10.1186/s12870-024-05034-3 (PMC11057079; doi:10.1186/s12870-024-05034-3)
Supplement: Supplementary file 1 — Additional file 1: Table S1. Information and physicochemical properties of the TrIAA genes. Table S2. Gene IDs and corresponding nomenclature in TrIAAs/AtIAAs/MtIAAs.Table S3. Prediction of cis-regulatory elements in promoter regions of TrIAAs. Table S4. Segmentally and tandemly duplicated TrIAA gene pairs. Table S5. Orthologous relationships of IAA genes between Trifolium repens and ten representative plants. Table S6. The specific primers of TrIAA genes for qRT-PCR. [file 12870_2024_5034_MOESM1_ESM.zip › Supplementary file/Table S6.xlsx]

## Sheet: Sheet1
Table S6. The specific primers of TrIAA genes for qRT-PCR
Primer	Sequence (5'-3')
TrIAA1-F-qPCR	AGTTGGAGGTGGACTTGTTG
TrIAA1-R-qPCR	CAGCACAAGCATGCCATAAC
TrIAA9-F-qPCR	CTGAGTATGTGCCAACCTATGA
TrIAA9-R-qPCR	CCCAATTGCTTCTGATCCTTTC
TrIAA17-F-qPCR	GTGTGGCTCATATGGAGTTTCT
TrIAA17-R-qPCR	TCCAATCACCATCCTTGTCTTC
TrIAA18-F-qPCR	TGATGGAGGTTCTGGTAAATGG
TrIAA18-R-qPCR	CACCCTTAGCTTTAGGAGAGAAC
TrIAA30-F-qPCR	GGGATGGCCACCAATTAGAT
TrIAA30-R-qPCR	ACCAGCCATACTCACTTTCAC
TrIAA35-F-qPCR	GCATGGATGGAGCACCTTAT
TrIAA35-R-qPCR	GCCAATGGTGAAGGAGCTAA
TrIAA39-F-qPCR	ATCATAGTGGGAGTGGTTG
TrIAA39-R-qPCR	TTGGTTGTCCACTCCATAC
TrIAA40-F-qPCR	TGGGTCCCAAGTTACCAAAG
TrIAA40-R-qPCR	GCCAACAAGCATCCAATCAC
Actin-F-qPCR	TGCTTGATTCCGGTGATGGTGTG
Actin-R-qPCR	TTCTCGGCAGAGGTACTGAAGGAG
pAN580-TrIAA18-F	AAGTCCGGAGCTAGCTCTAGATGTCTGTGCCAGTGGAACAAGGTTATG
pAN580-TrIAA18-R	AGCGGCCGCTGTACAGGATCGTTGCGACTTTTGCACTTTTCCATGGC
pCAMBIA1301-TrIAA18-F	CCATGATTACGAATTCATGTCTGTGCCAGTGGAACAAG
pCAMBIA1301-TrIAA18-R	CGACTCTAGAGGATCCCTAGTTGCGACTTTTGCACTTTTCCA
